# Supplementary material for: Whole-Exome Sequencing, Mutational Signature Analysis, and Outcome in Multiple Myeloma—A Pilot Study
Source: Int J Mol Sci. 2024 Dec 14;25(24):13418. doi: 10.3390/ijms252413418 (PMC11680055; doi:10.3390/ijms252413418)
Supplement: Supplementary file 1 [file ijms-25-13418-s001.zip]

Archive with 5 entries (5 files):
- Supplementary Figure S1.pdf
- Supplementary Figure S2. TMB and overall survival.pdf
- Supplementary Figure S3. Overall survival (A-D).jpg
- Supplementary Figure S4. OS Autologous Stem cell Transplantation (A-D).jpg
- Supplementary Tables S1 and S2.xlsx
